# Supplementary material for: Synthesis and Antimycobacterial Activity of 3-Phenyl-1H-indoles
Source: Molecules. 2021 Aug 25;26(17):5148. doi: 10.3390/molecules26175148 (PMC8433792; doi:10.3390/molecules26175148)
Supplement: Supplementary file 1 [file molecules-26-05148-s001.zip]

Archive with 1 entries (1 files):
- molecules-1336903-supplementary.pdf
